# Supplementary material for: Growth Performance, Metabolomics, and Microbiome Responses of Weaned Pigs Fed Diets Containing Growth-Promoting Antibiotics and Various Feed Additives
Source: Animals (Basel). 2023 Dec 23;14(1):60. doi: 10.3390/ani14010060 (PMC10778031; doi:10.3390/ani14010060)
Supplement: Supplementary file 1 [file animals-14-00060-s001.zip]

Archive with 1 entries (1 files):
- animals-2704068-supplementary.pdf
